# Supplementary material for: Multimodal communication and audience directedness in the greeting behaviour of semi-captive African savannah elephants
Source: Commun Biol. 2024 May 9;7:472. doi: 10.1038/s42003-024-06133-5 (PMC11082179; doi:10.1038/s42003-024-06133-5)
Supplement: Supplementary file 6 — Supplementary Data 3 [file 42003_2024_6133_MOESM6_ESM.xls]

## Sheet: Plot_used
Calculations for Percentage deviation of potentially silent-visual tail body acts (i.e., Tail-on-Side, Tail-Raise, Tail-Stiff, Tail-Waggling) as compared to established silent-visual body acts according to Recipient visual attention
	Recipient visual attention Yes	Recipient visual attention No	Total	a: % Modality		b1: % Modality-Recipient visual attention Yes	b2: % Modality-Recipient visual attention No			Recipient visual attention Yes	Recipient visual attention No				Recipient visual attention
Audible body acts	209	44	253	0.606715		0.703704	0.366667								Yes	No				Yes	No
Tactile body acts	11	8	19	0.0455635		0.037037	0.0666667							Audible	0	0			Silent-visual	-56.3559	-4.60637
Tail body acts (potentially silent-visual)	77	68	145	0.347722		0.259259	0.566667		Tail (potentially silent-visual)	-0.563559	-0.0460637		% Variation from norm	Tactile	0	0
Total	297	120	417											Silent-visual	-56.3559	-4.60637
	Recipient Visual Attention Yes	Recipient Visual Attention No	Total
Audible body acts	209	44	253	0.377612		0.370567	0.415094
Tactile body acts	11	8	19	0.0283582		0.0195035	0.0754717
Silent-visual body acts	344	54	398	0.59403		0.609929	0.509434
Total	564	106
Silent-visual body acts	77	68	145	1
This plot looks at the use of tail body acts as compared to the normal distribution of visual gestures across the two attentional states
From it we can see that they are much much less likely to use these tail body acts as compared to the established silent-visual body acts when the recipient has visual attention
