# Supplementary material for: Multimodal communication and audience directedness in the greeting behaviour of semi-captive African savannah elephants
Source: Commun Biol. 2024 May 9;7:472. doi: 10.1038/s42003-024-06133-5 (PMC11082179; doi:10.1038/s42003-024-06133-5)
Supplement: Supplementary file 7 — Supplementary Data 4 [file 42003_2024_6133_MOESM7_ESM.xlsx]

## Sheet: Sheet1
Supplementary Data 4. Results of Multiple Distinctive Collocation Analyses of the n=337 bigrams (MDCA1) and n=403 bigrams (MDCA2) of vocalisations and body acts produced by the subjects during greeting.
Results MDCA1
Coll_Word	pbin_Back-Towards	pbin_Ear-Brush	pbin_Ear-Flapping	pbin_Ear-Slap	pbin_Ear-Slight-Spread	pbin_Ear-Spread	pbin_Ears-Stiff	pbin_Head-Raise	pbin_Roar	pbin_Rubbing-Other	pbin_Rumble	pbin_Rump-Present	pbin_Tail-on-Side	pbin_Tail-Raise	pbin_Tail-Stiff	pbin_Tail-Touch	pbin_Tail-Waggling	pbin_Trumpet	pbin_Trunk-Reach	pbin_Trunk-Reach_Touch_Unc	pbin_Trunk-Shaking	pbin_Trunk-Side-Swinging	pbin_Trunk-Swinging
Back-Towards	-0.059	-0.006	-0.245	-0.019	-0.072	-0.14	-0.059	-0.026	-0.085	-0.013	1729	-0.019	-0.059	-0.052	-0.032	-0.013	-0.106	-0.099	-0.046	-0.019	-0.019	-0.019	-0.013
Ear-Brush	-0.012	-0.001	-0.049	-0.004	-0.014	-0.028	-0.012	-0.005	-0.017	-0.003	0.346	-0.004	-0.012	-0.01	-0.006	-0.003	-0.021	-0.02	-0.009	-0.004	-0.004	-0.004	-0.003
Ear-Flapping	-0.447	-0.049	-1864	-0.148	-0.548	-1062	-0.447	-0.197	0.363	-0.098	10103	-0.148	-0.447	-0.396	-0.247	-0.098	-0.803	-0.751	-0.346	-0.148	-0.148	-0.148	-0.098
Ear-Slap	-0.035	-0.004	-0.147	-0.012	-0.043	-0.084	-0.035	-0.016	0.953	-0.008	0.37	-0.012	-0.035	-0.031	-0.019	-0.008	-0.063	-0.059	-0.027	-0.012	-0.012	-0.012	-0.008
Ear-Slight-Spread	-0.141	-0.015	-0.589	-0.047	-0.173	-0.335	-0.141	-0.062	-0.205	-0.031	1442	-0.047	-0.141	-0.125	-0.078	-0.031	-0.253	1844	-0.109	-0.047	-0.047	-0.047	-0.031
Ear-Spread	-0.235	-0.026	-0.981	-0.078	-0.288	-0.559	-0.235	-0.104	0.746	-0.052	2.18	-0.078	-0.235	-0.209	-0.13	-0.052	-0.422	1244	-0.182	-0.078	-0.078	-0.078	-0.052
Ears-Stiff	-0.259	-0.028	-1079	-0.085	-0.317	-0.615	-0.259	-0.114	-0.376	-0.057	7607	-0.085	-0.259	-0.23	-0.143	-0.057	-0.465	-0.435	-0.201	-0.085	-0.085	-0.085	-0.057
Head-Raise	-0.118	-0.013	-0.491	-0.039	-0.144	-0.279	-0.118	-0.052	0.488	-0.026	1556	-0.039	-0.118	-0.104	-0.065	-0.026	-0.211	0.437	-0.091	-0.039	-0.039	-0.039	-0.026
Roar	-0.129	-0.014	-0.175	1028	-0.159	0.833	-0.129	0.91	-0.188	-0.028	-2865	-0.043	1476	0.634	-0.071	-0.028	1.03	-0.218	0.686	-0.043	-0.043	-0.043	-0.028
Rubbing-Other	-0.012	-0.001	-0.049	-0.004	-0.014	-0.028	-0.012	-0.005	-0.017	-0.003	0.346	-0.004	-0.012	-0.01	-0.006	-0.003	-0.021	-0.02	-0.009	-0.004	-0.004	-0.004	-0.003
Rumble	1.52	0.478	5288	0.467	2284	2313	1953	0.658	-2324	0.713	-35422	0.913	1135	0.974	1276	0.256	1537	-2689	0.812	0.913	0.913	0.913	0.713
Rump-Present	-0.071	-0.008	-0.294	-0.023	-0.086	-0.168	-0.071	-0.031	0.677	-0.016	1156	-0.023	-0.071	-0.063	-0.039	-0.016	-0.127	-0.119	-0.055	-0.023	-0.023	-0.023	-0.016
Tail-on-Side	-0.071	-0.008	-0.294	-0.023	-0.086	-0.168	-0.071	-0.031	1696	-0.016	0.59	-0.023	-0.071	-0.063	-0.039	-0.016	-0.127	-0.119	-0.055	-0.023	-0.023	-0.023	-0.016
Tail-Raise	-0.129	-0.014	-0.54	-0.043	-0.159	-0.307	-0.129	-0.057	0.454	-0.028	0.755	-0.043	-0.129	-0.115	-0.071	-0.028	-0.232	1954	-0.1	-0.043	-0.043	-0.043	-0.028
Tail-Stiff	-0.094	-0.01	-0.393	-0.031	-0.115	-0.224	-0.094	-0.041	-0.137	-0.021	2766	-0.031	-0.094	-0.083	-0.052	-0.021	-0.169	-0.158	-0.073	-0.031	-0.031	-0.031	-0.021
Tail-Touch	-0.035	-0.004	-0.147	-0.012	-0.043	-0.084	-0.035	-0.016	-0.051	-0.008	0.37	-0.012	-0.035	-0.031	-0.019	-0.008	-0.063	0.894	-0.027	-0.012	-0.012	-0.012	-0.008
Tail-Waggling	-0.2	-0.022	-0.834	-0.066	-0.245	-0.475	-0.2	-0.088	0.86	-0.044	2717	-0.066	-0.2	-0.177	-0.11	-0.044	-0.359	0.269	-0.155	-0.066	-0.066	-0.066	-0.044
Trumpet	0.625	-0.013	0.537	-0.039	-0.144	0.902	-0.118	-0.052	-0.171	-0.026	-2605	-0.039	-0.118	0.67	-0.065	1238	1104	-0.198	0.723	-0.039	-0.039	-0.039	-0.026
Trunk-Reach	-0.059	-0.006	-0.245	-0.019	-0.072	-0.14	-0.059	-0.026	0.748	-0.013	0.389	-0.019	-0.059	-0.052	-0.032	-0.013	-0.106	0.691	-0.046	-0.019	-0.019	-0.019	-0.013
Trunk-Reach_Touch_Unc	-0.024	-0.003	-0.098	-0.008	-0.029	-0.056	-0.024	-0.01	-0.034	-0.005	0.692	-0.008	-0.024	-0.021	-0.013	-0.005	-0.042	-0.04	-0.018	-0.008	-0.008	-0.008	-0.005
Trunk-Shaking	-0.059	-0.006	-0.245	-0.019	-0.072	-0.14	-0.059	-0.026	-0.085	-0.013	0.879	-0.019	-0.059	-0.052	-0.032	-0.013	-0.106	0.691	-0.046	-0.019	-0.019	-0.019	-0.013
Trunk-Side-Swinging	-0.059	-0.006	-0.245	-0.019	-0.072	-0.14	-0.059	-0.026	-0.085	-0.013	0.879	-0.019	-0.059	-0.052	-0.032	-0.013	-0.106	0.691	-0.046	-0.019	-0.019	-0.019	-0.013
Results MDCA2
Coll_Word	pbin_Back-Towards	pbin_Ear-Brush	pbin_Ear-Flapping	pbin_Ear-Slap	pbin_Ear-Slight-Spread	pbin_Ear-Spread	pbin_Ears-Stiff	pbin_Head-Raise	pbin_Roar	pbin_Rubbing-Other	pbin_Rumble	pbin_Rump-Present	pbin_Tail-on-Side	pbin_Tail-Raise	pbin_Tail-Stiff	pbin_Tail-Touch	pbin_Tail-Waggling	pbin_Trumpet	pbin_Trunk-Reach	pbin_Trunk-Reach_Touch_Unc	pbin_Trunk-Shaking	pbin_Trunk-Side-Swinging	pbin_Trunk-Swinging
Back-Towards	-0.049	-0.005	-0.209	-0.016	-0.06	-0.116	-0.049	-0.022	-0.094	-0.011	1385	-0.016	-0.049	-0.044	-0.027	-0.011	-0.088	-0.082	-0.038	-0.016	-0.016	-0.016	-0.011
Ear-Brush	-0.01	-0.001	-0.042	-0.003	-0.012	-0.023	-0.01	-0.004	-0.019	-0.002	0.277	-0.003	-0.01	-0.009	-0.005	-0.002	-0.018	-0.016	-0.008	-0.003	-0.003	-0.003	-0.002
Ear-Flapping	-0.53	-0.058	-2258	-0.175	-0.649	-1255	-0.53	-0.234	0.398	-0.117	10.68	-0.175	-0.53	-0.47	-0.293	-0.117	-0.95	-0.89	-0.411	-0.175	-0.175	-0.175	-0.117
Ear-Slap	-0.049	-0.005	-0.209	-0.016	-0.06	-0.116	-0.049	-0.022	0.713	-0.011	0.647	-0.016	-0.049	-0.044	-0.027	-0.011	-0.088	-0.082	-0.038	-0.016	-0.016	-0.016	-0.011
Ear-Slight-Spread	-0.186	-0.021	-0.795	-0.062	-0.228	-0.442	-0.186	-0.082	0.253	-0.041	1744	-0.062	-0.186	-0.165	-0.103	-0.041	-0.334	1495	-0.145	-0.062	-0.062	-0.062	-0.041
Ear-Spread	-0.255	-0.028	-1087	-0.084	-0.312	-0.604	-0.255	-0.113	0.522	-0.056	2512	-0.084	-0.255	-0.226	-0.141	-0.056	-0.457	1149	-0.198	-0.084	-0.084	-0.084	-0.056
Ears-Stiff	-0.422	-0.046	-1798	-0.14	-0.517	-0.999	-0.422	-0.186	-0.343	-0.093	10313	-0.14	-0.422	-0.374	-0.233	-0.093	-0.757	-0.708	-0.327	-0.14	-0.14	-0.14	-0.093
Head-Raise	-0.098	-0.011	-0.418	-0.032	-0.12	-0.232	-0.098	-0.043	0.456	-0.022	1109	-0.032	-0.098	-0.087	-0.054	-0.022	-0.176	0.501	-0.076	-0.032	-0.032	-0.032	-0.022
Roar	-0.108	-0.012	-0.135	1103	-0.132	0.961	-0.108	0.983	-0.206	-0.024	-3592	-0.036	1.62	0.703	-0.06	-0.024	1165	-0.181	0.756	-0.036	-0.036	-0.036	-0.024
Rubbing-Other	-0.01	-0.001	-0.042	-0.003	-0.012	-0.023	-0.01	-0.004	-0.019	-0.002	0.277	-0.003	-0.01	-0.009	-0.005	-0.002	-0.018	-0.016	-0.008	-0.003	-0.003	-0.003	-0.002
Rumble	1913	0.54	7185	0.566	2848	3087	2417	0.807	-2564	0.828	-44738	1079	1458	1248	1542	0.306	2061	-2257	1038	1079	1079	1079	0.828
Rump-Present	-0.059	-0.006	-0.251	-0.019	-0.072	-0.139	-0.059	-0.026	0.642	-0.013	0.859	-0.019	-0.059	-0.052	-0.033	-0.013	-0.106	-0.099	-0.046	-0.019	-0.019	-0.019	-0.013
Tail-on-Side	-0.108	-0.012	-0.46	-0.036	-0.132	-0.256	-0.108	-0.048	1119	-0.024	1309	-0.036	-0.108	-0.096	-0.06	-0.024	-0.194	-0.181	-0.084	-0.036	-0.036	-0.036	-0.024
Tail-Raise	-0.137	-0.015	-0.586	-0.045	-0.168	-0.325	-0.137	-0.061	0.936	-0.03	0.553	-0.045	-0.137	-0.122	-0.076	-0.03	-0.246	1.86	-0.107	-0.045	-0.045	-0.045	-0.03
Tail-Stiff	-0.098	-0.011	-0.418	-0.032	-0.12	-0.232	-0.098	-0.043	-0.187	-0.022	2769	-0.032	-0.098	-0.087	-0.054	-0.022	-0.176	-0.165	-0.076	-0.032	-0.032	-0.032	-0.022
Tail-Touch	-0.049	-0.005	-0.209	-0.016	-0.06	-0.116	-0.049	-0.022	-0.094	-0.011	0.647	-0.016	-0.049	-0.044	-0.027	-0.011	-0.088	0.763	-0.038	-0.016	-0.016	-0.016	-0.011
Tail-Waggling	-0.177	-0.019	-0.753	-0.058	-0.216	-0.418	-0.177	-0.078	0.758	-0.039	2129	-0.058	-0.177	-0.157	-0.098	-0.039	-0.317	0.306	-0.137	-0.058	-0.058	-0.058	-0.039
Trumpet	0.694	-0.011	0.634	-0.032	-0.12	1034	-0.098	-0.043	-0.187	-0.022	-3266	-0.032	-0.098	0.741	-0.054	1314	1241	-0.165	0.794	-0.032	-0.032	-0.032	-0.022
Trunk-Reach	-0.049	-0.005	-0.209	-0.016	-0.06	-0.116	-0.049	-0.022	0.713	-0.011	0.257	-0.016	-0.049	-0.044	-0.027	-0.011	-0.088	0.763	-0.038	-0.016	-0.016	-0.016	-0.011
Trunk-Reach_Touch_Unc	-0.02	-0.002	-0.084	-0.006	-0.024	-0.046	-0.02	-0.009	-0.037	-0.004	0.554	-0.006	-0.02	-0.017	-0.011	-0.004	-0.035	-0.033	-0.015	-0.006	-0.006	-0.006	-0.004
Trunk-Shaking	-0.049	-0.005	-0.209	-0.016	-0.06	-0.116	-0.049	-0.022	-0.094	-0.011	0.647	-0.016	-0.049	-0.044	-0.027	-0.011	-0.088	0.763	-0.038	-0.016	-0.016	-0.016	-0.011
Trunk-Side-Swinging	-0.049	-0.005	-0.209	-0.016	-0.06	-0.116	-0.049	-0.022	-0.094	-0.011	0.647	-0.016	-0.049	-0.044	-0.027	-0.011	-0.088	0.763	-0.038	-0.016	-0.016	-0.016	-0.011
pbin_*>3 => p<0.001; pbin_*>2 => p<0.01; pbin_*>1.30103 => p<0.05.
